# Supplementary material for: Application of Magnetic Materials Combined with Echo® Mass Spectrometry System in Analysis of Illegal Drugs in Sewage
Source: Molecules. 2024 Apr 29;29(9):2060. doi: 10.3390/molecules29092060 (PMC11085165; doi:10.3390/molecules29092060)
Supplement: Supplementary file 1 [file molecules-29-02060-s001.zip]

Archive with 1 entries (1 files):
- molecules-2923778-supplementary.pdf
